# Supplementary material for: Anti-Inflammatory Dysidazirine Carboxylic Acid from the Marine Cyanobacterium Caldora sp. Collected from the Reefs of Fort Lauderdale, Florida
Source: Molecules. 2022 Mar 6;27(5):1717. doi: 10.3390/molecules27051717 (PMC8911782; doi:10.3390/molecules27051717)
Supplement: Supplementary file 1 [file molecules-27-01717-s001.zip]

Archive with 1 entries (1 files):
- molecules-1539671-supplementary.pdf
